# Supplementary material for: Evogliptin Directly Inhibits Inflammatory and Fibrotic Signaling in Isolated Liver Cells
Source: Int J Mol Sci. 2022 Oct 1;23(19):11636. doi: 10.3390/ijms231911636 (PMC9569597; doi:10.3390/ijms231911636)
Supplement: Supplementary file 1 [file ijms-23-11636-s001.zip]

Archive with 1 entries (1 files):
- ijms-1909702-supplementary.pdf
